# Supplementary material for: Synthesis of Marine Cyclopeptide Galaxamide Analogues as Potential Anticancer Agents
Source: Mar Drugs. 2022 Feb 22;20(3):158. doi: 10.3390/md20030158 (PMC8949366; doi:10.3390/md20030158)
Supplement: Supplementary file 1 [file marinedrugs-20-00158-s001.zip]

Archive with 1 entries (1 files):
- marinedrugs-1584115-supplementary.pdf
